# Supplementary material for: Efficacy Testing of a Multi-Access Metaverse-Based Early Onset Schizophrenia Nursing Simulation Program: A Quasi-Experimental Study
Source: Int J Environ Res Public Health. 2022 Dec 27;20(1):449. doi: 10.3390/ijerph20010449 (PMC9820020; doi:10.3390/ijerph20010449)
Supplement: Supplementary file 1 [file ijerph-20-00449-s001.zip]

Archive with 1 entries (1 files):
- ijerph-2021841-supplementary.mp4
